# Supplementary material for: VENUS, a Novel Selection Approach to Improve the Accuracy of Neoantigens’ Prediction
Source: Vaccines (Basel). 2021 Aug 9;9(8):880. doi: 10.3390/vaccines9080880 (PMC8402534; doi:10.3390/vaccines9080880)
Supplement: Supplementary file 1 [file vaccines-09-00880-s001.zip]

Archive with 2 entries (2 files):
- SupplementaryTable1.xlsx
- vaccines-1268365 supplementary .pdf
